# Supplementary material for: Oxidation of Mesalamine under Phenoloxidase- or Peroxidase-like Enzyme Catalysis
Source: Molecules. 2023 Dec 15;28(24):8105. doi: 10.3390/molecules28248105 (PMC10871084; doi:10.3390/molecules28248105)
Supplement: Supplementary file 1 [file molecules-28-08105-s001.zip]

Archive with 1 entries (1 files):
- molecules-2699957-supplementary.pdf
